# Supplementary material for: Effect of Roxadustat on Cardiometabolism in Healthy Individuals (ROXACardioMeta): Protocol for a Double-Blind, Placebo-Controlled and Randomised Cross-Over Trial
Source: Methods Protoc. 2026 Mar 23;9(2):51. doi: 10.3390/mps9020051 (PMC13118563; doi:10.3390/mps9020051)
Supplement: Supplementary file 1 [file mps-09-00051-s001.zip]

Archive with 1 entries (1 files):
- mps-4123656-supplementary.pdf
